# Supplementary material for: Phenotypic Prediction: Linking in vitro Virulence to the Genomics of 59 Salmonella enterica Strains
Source: Front Microbiol. 2019 Jan 9;9:3182. doi: 10.3389/fmicb.2018.03182 (PMC6333659; doi:10.3389/fmicb.2018.03182)
Supplement: Supplementary file 1 [file Table_1.xlsx]

## Sheet: Appendix A  
Run accesion	Sample accesion	RIVM number	Serovar_source	Source	Contig Count	N50	Consensus Base Count	Max Contig Length	Avg. Contig Length
ERR2808673	ERS2714929	1	Brandenburg_h	Human	196	195946	4670322	538107	23828
ERR2808674	ERS2714930	2	Enteritidis_h	Human	100	271652	4708601	682747	47086
ERR2808675	ERS2714931	3	Kottbus_h	Human	122	230566	4667549	1207315	38258
ERR2808676	ERS2714932	4	Paratyphi B var. Java_h	Human	108	199543	4671653	518085	43256
ERR2808677	ERS2714933	5	Indiana_b	Broiler	133	171490	4644454	632243	34920
ERR2808678	ERS2714934	6	Paratyphi B var. Java_cp	Chicken product	150	233312	4771025	616459	31806
ERR2808679	ERS2714935	8	Infantis b	Broiler	147	197175	4746538	553710	32289
ERR2808680	ERS2714936	9	Minnesota_cp	Chicken product	189	120329	4848995	311796	25656
ERR2808681	ERS2714937	10	Anatum_cp	Chicken product	169	223529	4764549	838714	28192
ERR2808682	ERS2714938	11	Kottbus_b	Broiler	271	224414	4911469	495109	18123
ERR2808683	ERS2714939	12	Virchow_h	Human	139	205264	4878618	744087	35097
ERR2808684	ERS2714940	13	Banana_b	Broiler	141	206009	4679334	412779	33186
ERR2808685	ERS2714941	14	Schwarzengrund_cp	Chicken product	168	226463	4933404	1135456	29365
ERR2808686	ERS2714942	15	Thompson_cp	Chicken product	207	200324	4700388	490448	22707
ERR2808687	ERS2714943	16	Virchow_b	Broiler	220	175908	4663827	388964	21199
ERR2808688	ERS2714944	17	Infantis_cp	Chicken product	127	183905	4924039	756226	38771
ERR2808689	ERS2714945	18	Worthington_b	Broiler	197	226097	4823495	553766	24484
ERR2808690	ERS2714946	19	Braenderup2_cp	Chicken product	172	300607	4655814	1099524	27068
ERR2808691	ERS2714947	20	Cerro_b	Broiler	194	158537	4704989	542319	24252
ERR2808692	ERS2714948	22	Weltevreden_b	Broiler	188	131643	4897319	299725	26049
ERR2808693	ERS2714949	23	Kedougou_cp	Chicken product	190	228610	4774768	527378	25130
ERR2808694	ERS2714950	24	Braenderup1_cp	Chicken product	153	232463	4802550	910212	31389
ERR2808695	ERS2714951	25	Livingstone_cp	Chicken product	224	181082	4888539	697022	21823
ERR2808696	ERS2714952	26	Enteritidis2_cp	Chicken product	77	224243	4756457	603523	61772
ERR2808697	ERS2714953	27	Bredeney_cp	Chicken product	139	314682	4684329	925094	33700
ERR2808698	ERS2714954	28	Saintpaul_b	Broiler	215	230647	4809284	507177	22368
ERR2808699	ERS2714955	29	Enteritidis1_b	Broiler	112	270691	4711518	900984	42067
ERR2808700	ERS2714956	30	Tennessee_cp	Chicken product	161	230912	4749649	604617	29500
ERR2808701	ERS2714957	31	Agona_cp	Chicken product	152	284986	4746542	552362	31227
ERR2808702	ERS2714958	32	Goldcoast_cp	Chicken product	170	254126	4696818	692271	27628
ERR2808703	ERS2714959	33	Enteritidis1_cp	Chicken product	145	226706	4708192	898145	32470
ERR2808704	ERS2714960	34	Montevideo_cp	Chicken product	157	226631	4557746	662045	29030
ERR2808705	ERS2714961	35	Brandenburg_cp	Chicken product	152	225232	4633459	671163	30483
ERR2808706	ERS2714962	36	Senftenberg_b	Broiler	175	142457	5113523	524612	29220
ERR2808707	ERS2714963	37	Enteritidis2_b	Broiler	124	371687	4721074	1083712	38073
ERR2808708	ERS2714964	38	Jerusalem_b	Broiler	160	220883	4917773	570880	30736
ERR2808709	ERS2714965	39	Enteritidis3_b	Broiler	92	270692	4919563	890016	53473
ERR2808710	ERS2714966	40	Montevideo_b	Broiler	139	171030	4932856	390067	35488
ERR2808711	ERS2714967	41	Hadar_cp	Chicken product	125	277364	4727804	534625	37822
ERR2808712	ERS2714968	42	Yoruba_b	Broiler	128	283515	4778410	582650	37331
ERR2808713	ERS2714969	43	Thompson_h	Human outbreak	193	212119	4692475	766446	24313
ERR2808714	ERS2714970	44	Thompson_f	Food outbreak Salmon	130	284786	4684584	812560	36035
ERR2808715	ERS2714971	45	Brandenburg_p	Pork	155	310289	4687623	542711	30242
ERR2808716	ERS2714972	46	Rissen1_p	Pork	163	241585	4966976	898717	30472
ERR2808717	ERS2714973	47	Heidelberg_f	Food outbreak Pasta	141	215135	4742654	558806	33635
ERR2808718	ERS2714974	48	Heidelberg_h	Human outbreak	132	218520	4735150	556601	35872
ERR2808719	ERS2714975	49	Heidelberg_cp	Chicken product	137	198117	4994592	773360	36456
ERR2808720	ERS2714976	50	Rissen2_p	Pork	145	190241	4960387	677638	34209
ERR2808721	ERS2714977	51	Rissen3_p	Pork	204	190183	4978278	341414	24403
ERR2808722	ERS2714978	52	Typhimurium1_p	Pork	232	180217	4991633	461159	21515
ERR2808723	ERS2714979	53	Typhimurium2_p	Pork	182	276865	4930988	474679	27093
ERR2808724	ERS2714980	54	Typhimurium3_p	Pork	287	149282	4987347	461333	17377
ERR2808725	ERS2714981	55	Typhimurium1_h	Human	215	178520	4996783	377373	23240
ERR2808726	ERS2714982	56	Typhimurium2_h	Human	183	178166	4979459	441435	27210
ERR2808727	ERS2714983	57	Typhimurium3_h	Human	176	170208	4960628	376463	28185
ERR2808728	ERS2714984	58	monophasic Typhimurium1_h	Human	175	170800	4899918	388837	27999
ERR2808729	ERS2714985	59	monophasic Typhimurium2_h	Human	214	239096	4958849	474594	23172
ERR2808730	ERS2714986	60	monophasic Typhimurium3_h	Human	191	222795	4913721	612960	25726
ERR2808731	ERS2714987	61	monophasic Typhimurium1_p	Pork	197	224506	4950943	431180	25131
ERR2809964	ERS2714988	62	monophasic Typhimurium2_p	Pork	180	239096	4952632	475029	27514
ERR2809965	ERS2714989	63	monophasic Typhimurium3_p	Pork	173	231796	4946319	474956	28591
Appendix A. Accession numbers of WGS data and data related to the assembly quality of the Salmonella strains analyzed (n=61).
