# Supplementary material for: Phenotypic Prediction: Linking in vitro Virulence to the Genomics of 59 Salmonella enterica Strains
Source: Front Microbiol. 2019 Jan 9;9:3182. doi: 10.3389/fmicb.2018.03182 (PMC6333659; doi:10.3389/fmicb.2018.03182)
Supplement: Supplementary file 2 [file Table_2.xlsx]

## Sheet: Appendix B
Function		Capsule		Fimbrial adherence determinants																																			Macrophage inducible genes		Magnesium uptake	Nonfimbrial adherence determinants					Secretion system
Virulence factors		Vi antigen		Csg	Bcf	Fim	Lpf			Pef		Peg	Saf		Sef	Sta	Stb	Stc	Std			Ste	Ste	Stf		Stg	Sth		Sti			Stj				Stk	Tcf		Mig-14	Mig-5	mg2+	MisL	RatB	RatA	SinH	SinI		TTSS (SPI-1 encode)
SEROVARS	Related genes	vexABCDE	tviABCDE	csgABCDEFG	bcfABCDEFG	fimDHYCZWAIF	lpfABE	lpfC	lpfD	pefBCD***	pefA****	pegABCD	safA***	safBCD	sefABCD	staABCDEFG	stbABCDE	stcABCD	stdB	stdC	stdA**	steABCDE	steF	stfG	stfACDEF	stgABCD	sthB	sthADE/STM4595	stiC	stiH	stiAB	stjB	stjC???	STM4574/STM4571	STM4575	stkABCDEFG	tcfD	tcfABC	mig-14	mig-5***	mgtBC	misL	ratB	ratA	sinH	sinI	avrA	hilC	sprB
Number of genes of operon	total 233	5	5	7	7	9	3	1	1	3	1	4	1	3	4	7	5	4	1	1	1	5	1	1	5	4	1	4	1	1	2	1	1	2	1	7	1	3	1	1	2	1	1	1	1	1	1	1	1
Number of strains with specified gene		0	0	61	61	61	47	47	36	11	5	19	14	51	6	4	61	33	61	60	34	36	34	51	53	0	60	61	58	37	59	38	41	41	40	24	6	25	61	11	61	60	41	48	55	50	52	59	61
Number of serovars with specified gene		0	0	32	32	32	21	21	13	2	1	10	4	24	1	4	32	15	32	32	16	21	19	26	27	0	32	32	29	14	30	19	21	20	20	14	2	16	32	2	32	31	15	23	31	24	24	30	32
S. Agona							1	1	0	0	0	0	0	1	0	1		1		1	0	1	1	1	1		1		0	0	1	1	1	1	1	0	0	0		0		1	0	1	1	1	1	1
S. Anatum							0	0	0	0	0	1	0	1	0	1		0		1	0	0	0	1	1		1		1	0	1	1	1	1	1	0	0	0		0		1	0	1	1	1	1	1
S. Banana							1	1	0	0	0	0	0	0	0	0		1		1	0	1	1	1	1		1		1	0	1	1	1	1	1	1	0	1		0		1	0	1	1	0	0	1
S. Braenderup							1	1	1	0	0	0	0	1	0	0		1		1	1	1	1	1	1		1		1	1	1	1	1	1	1	1	0	0		0		1	1	0	1	1	1	1
S. Brandenburg (h/cp/p)							0	0	0	0	0	1	0	0/1/1	0	0		0		1	1	0	0	0	0		1		1	0	1	0/0/1	1	0/0/1	0	0	0/0/1	0/1/1		0		1	1	0	1	0	0/0/1	0/1/1
S. Bredeney							0	0	0	0	0	1	0	1	0	0		0		1	1	0	0	0	0		1		1	0	1	0	0	0	0	0	0	1		0		1	1	0	1	1	1	1
S. Cerro							0	0	0	0	0	0	0	1	0	0		0		1	0	1	0	1	1		1		0	0	0	0	0	0	0	0	0	1		0		1	0	0	1	0	1	1
S. Enteritidis (h/cp/b)							1	1	1	1	0	1	0	1	1	0		0		1	0	1	1	1	1		1		1	1	1	0	0	0	0	0	0	0		1		1	1	1	0	1	1	1
S. Goldcoast							0	0	0	0	0	0	0	1	0	1		1		1	1	1	1	1	1		1		1	0	1	0	0	0	0	0	0	0		0		1	0	1	1	1	1	1
S. Hadar							1	1	1	0	0	0	1	1	0	0		1		1	1	1	1	1	1		1		1	1	1	1	1	1	1	1	0	0		0		1	0	1	1	1	1	0
S. Heidelberg (h/f/cp)							1	1	1	0	0	0	0	1/1/0	0	0		1		1	0	1	1	1	1		1		1	1	1	1	1	1	1	1	1	1		0		1	1	1	1	1	1	1
S. Indiana							0	0	0	0	0	0	0	1	0	0		0		1	0	1	0	1	1		1		0	0	0	0	0	0	0	1	0	1		0		1	0	0	1	0	0	1
S. Infantis							1	1	1	0	0	0	0	1	0	0		0		1	0	0	0	1	1		1		1	1	1	0	0	0	0	0	1	1		0		1	1	1	1	1	1	1
S. Jerusalem							1	1	1	0	0	0	0	1	0	0		1		1	0	1	1	1	1		1		1	1	1	0	0	0	0	0	0	0		0		1	1	1	1	1	0	1
S. Kedougou							1	1	0	0	0	0	0	0	0	0		0		1	0	1	1	1	1		1		1	0	1	1	1	1	1	1	0	1		0		0	0	1	1	1	1	1
S. Kottbus (h/b)							1	1	1	0	0	0	0	1	0	0		1		1	1	0/1	0/1	1	1		0/1		1	1	1	1	1	1	1	0/1	0	0		0		1	1	1	1	0/1	1	1
S. Livingstone							1	1	1	0	0	1	0	1	0	1		0		1	0	1	1	1	1		1		1	0	1	1	1	1	1	0	0	0		0		1	0	1	1	1	0	1
S. Minnesota							0	0	0	0	0	1	1	1	0	0		0		1	1	0	0	0	0		1		1	0	1	1	1	1	1	0	0	1		0		1	0	0	1	0	1	1
S. Montevideo (cp/b)							0	0	0	0	0	0	0	1	0	0		0		1	0/1	0	0	0	0		1		1	0	1	1/0	1/0	1/0	1/0	0	0	1		0		1	0	0	1	0	0/1	1
S. Paratyphi B var. Java (h/cp)							1/0	1/0	1/0	0	0	0	0	1	0	0		1/0		1	1	1	1	1	1		1		1	0/1	1	0	0	0	0	0/1	0	0		0		1	1	1	1	1	0/1	1
S. Rissen							1	1	0	0	0	0	0	0	0	0		1		1	0	1	1	1	1		1		1	0	1	1	1	1	1	1	0	1		0		1	0	1	1	1	1	1
S. Saintpaul							1	1	1	0	0	0	0	1	0	0		1		1	1	0	0	1	1		1		1	1	1	1	1	1	1	1	0	1		0		1	1	1	1	1	1	1
S. Schwarzengrund							0	0	0	0	0	1	0	1	0	0		0		1	1	0	0	0	0		1		1	0	1	0	0	0	0	0	0	1		0		1	1	0	1	1	1	1
S. Senftenberg							1	1	0	0	0	0	0	0	0	0		1		1	0	1	1	1	1		1		1	1	1	1	1	1	1	1	0	1		0		1	0	1	1	0	1	1
S. Tennessee							1	1	0	0	0	0	0	1	0	0		1		1	1	1	1	1	1		1		1	0	1	1	1	1	1	1	0	0		0		1	0	1	1	1	1	1
S. Thompson							1	1	1	0	0	1	0	1	0	0		0		1	1	1	1	1	1		1		1	1	1	1	1	1	1	1	0	0		0		1	1	1	1	1	1	1
S. Typhimurium mono							1	1	1	0	0	0	1	1	0	0		1		1	1	0	0	1	1		1		1	1	1	1	1	1	1	0	0	0		0		1	1	1	1	1	1	1
S. Typhimurium (h/p)							1	1	1	1	1	0	1	1	0	0		1		1	1	0	0	1	1		1		1	1	1	1/0	1	1	1	0	0	0		1		1	1	1	1	1	1	1
S. Virchow							1	1	1	0	0	0	0	1	0	0		1		1	0	1	1	0	1		1		1	0	1	1	1	1	1	1	0	1		0		1	0	1	1	1	1	1
S. Weltevreden							0	0	0	0	0	0	0	1	0	0		0		1	0	1	1	1	1		1		1	1	1	0	0	0	0	0	0	0		0		1	1	0	1	1	1	1
S. Worthington							1	1	0	0	0	1	0	0	0	0		0		1	1	1	1	1	1		1		1	0	1	1	1	1	1	1	0	1		0		1	0	1	1	1	1	1
S. Yoruba							1	1	0	0	0	1	0	0	0	0		0		1	1	1	1	1	1		1		1	1	1	1	1	1	1	1	0	1		0		1	0	1	1	1	0	1
sum absent all	14
sum present all	118
	132
differences	101	101
total tesed virulence genes	233
Appendix B. Detailed information on the presence/absence of the 233 selected virulence genes and associated virulence factors in the Salmonella serovars and individually investigated strains.
Virulence genes that are present(1) or absent(0) in all strains (n=61) are marked green and red respectively. Genes associated with a positive P(inf) (Table 2) are marked as follows
*	P-value < 0.05
**	P-value < 0.01
***	P-value < 0.001
****	P-value < 0.0001
Note that for some serovars more than one strain was investigated having different gene profiles. individual strain was selected using a consistent order: b=broiler, cp=chicken product, f=food, h=human, p=pork.
In those cases the presence (1)/absence (0) of specific genes is given in the same cell according to the source from which the
red absent; green present; pink low prevalence and blue high prevalence in serovars (also given number of strains)
[truncated: 52 more columns]
